# Supplementary material for: rox: A Statistical Model for Regression with Missing Values
Source: Metabolites. 2023 Jan 13;13(1):127. doi: 10.3390/metabo13010127 (PMC9861384; doi:10.3390/metabo13010127)
Supplement: Supplementary file 1 [file metabolites-13-00127-s001.zip]

Archive with 1 entries (1 files):
- metabolites-2025083-supplementary.pdf
